# Supplementary material for: Indoor Radon Exposure Among Schoolchildren: A Systematic Review of Risk Factors
Source: Int J Environ Res Public Health. 2026 May 27;23(6):712. doi: 10.3390/ijerph23060712 (PMC13299810; doi:10.3390/ijerph23060712)
Supplement: Supplementary file 1 [file ijerph-23-00712-s001.zip]

Archive with 2 entries (2 files):
- Supplementary Table S1 V1 - final.pdf
- ijerph-4229294-supplementary 2 - Prisma Checklist - final.pdf
